# Supplementary material for: Vegetation Affects the Responses of Canopy Spider Communities to Elevation Gradients on Changbai Mountain, China
Source: Insects. 2024 Feb 24;15(3):154. doi: 10.3390/insects15030154 (PMC10971199; doi:10.3390/insects15030154)
Supplement: Supplementary file 1 [file insects-15-00154-s001.zip]

Archive with 1 entries (1 files):
- insects-2862314-SI.pdf
